# Supplementary material for: Chagas Disease in Pregnant Women from Endemic Regions Attending the Hospital General de Mexico, Mexico City
Source: Trop Med Infect Dis. 2022 Jan 11;7(1):8. doi: 10.3390/tropicalmed7010008 (PMC8779423; doi:10.3390/tropicalmed7010008)
Supplement: Supplementary file 1 [file tropicalmed-07-00008-s001.zip]

Archive with 1 entries (1 files):
- tropicalmed-1491786-supplementary.pdf
